# Supplementary material for: Data Completeness and Concordance in the FeverApp Registry: Comparative Study
Source: JMIR Pediatr Parent. 2022 Nov 2;5(4):e35510. doi: 10.2196/35510 (PMC9669892; doi:10.2196/35510)
Supplement: Multimedia Appendix 2 [file pediatrics_v5i4e35510_app2.zip]

Archive with 3 entries (3 files):
- 1017_children_profiles_level2.sav
- 1452_episodes_level3.sav
- comment_data_supplement.txt
