# Supplementary material for: Data Completeness and Concordance in the FeverApp Registry: Comparative Study
Source: JMIR Pediatr Parent. 2022 Nov 2;5(4):e35510. doi: 10.2196/35510 (PMC9669892; doi:10.2196/35510)
Supplement: Multimedia Appendix 2 [file pediatrics_v5i4e35510_app2.zip › comment_data_supplement.txt]

(c) www.feverapp.de 7.12.2021 - 31.10.2022
All rights restricted. 
In case of recalculations or publications, please contact the corresponding author.
The name of the variable should be self explaining.

This data supplement contains two data files in SPSS format for the JMIR article:
Rathjens L, Fingerhut I, Martin D, Hamideh Kerdar S, Gwiasda M, Schwarz S, Jenetzky E
Data Completeness and Concordance in the FeverApp Registry: Comparative Study
JMIR Pediatr Parent 2022;5(4):e35510
URL: https://pediatrics.jmir.org/2022/4/e35510/
doi: 10.2196/35510

- 1017_profiles_level2.sav with 1017 profiles (including 5 synonyms, select via 
child_identifier_office_status) which contains 16 variables:
family_counter
number_children_app
number_children_office
child_identifier_app
child_identifier_office
child_identifier_office_status
Profile_created
birth_date_app
gender_app
birth_date_office
gender_office
gender_concordance
dob_concordance
date_informed_consent
difference_in_children_number
days_since_commitment_until_registration

- 1452_episodes_level3.sav with 1452 fever episode which contains 25 variables:
family_counter
child_identifier_app
child_identifier_office
child_identifier_office_status
episode_identifier
acute_episode_number_office
past_episode_number_office
episode_number_app
doctor_visits_number_app
start_time_episode_app
finish_time_episode_app
acute_episode_concordance_app
past_episode_concordance_app
medication_office
antipyretics_number_app
documentation_of_medication_app
antibiosis_app
antibiosis_office
kind_of_documentation_office
days_fever#_until_attendance_office
date_doctors_office
documentation_attendance_in_app
max_temperature_acute_visit_office
max_temperature_past
max_temperature_app
